# Supplementary material for: Trauma Burden Affected People with Multiple Sclerosis During SARS-CoV-2 Pandemic
Source: J Clin Med. 2025 Apr 13;14(8):2665. doi: 10.3390/jcm14082665 (PMC12027752; doi:10.3390/jcm14082665)
Supplement: Supplementary file 1 [file jcm-14-02665-s001.zip]

Archive with 6 entries (6 files):
- Supplementary_Figure_S1.pdf
- Supplementary_Figure_S2.pdf
- Supplementary_Table_S1.pdf
- Supplementary_Table_S2.pdf
- Supplementary_Table_S3.pdf
- Supplementary_Table_S4.pdf
